# Supplementary material for: Caffeic Acid and Metformin Inhibit Invasive Phenotype Induced by TGF-β1 in C-4I and HTB-35/SiHa Human Cervical Squamous Carcinoma Cells by Acting on Different Molecular Targets
Source: Int J Mol Sci. 2018 Jan 16;19(1):266. doi: 10.3390/ijms19010266 (PMC5796212; doi:10.3390/ijms19010266)
Supplement: Supplementary file 1 [file ijms-19-00266-s001.zip]

Archive with 4 entries (4 files):
- Supplement 2.docx
- Fig S1.pdf
- Fig S2.pdf
- Supplement 1.docx
